# Supplementary material for: Genomic imbalances in patients with a clinical presentation in the spectrum of Cornelia de Lange syndrome
Source: BMC Med Genet. 2013 Apr 3;14:41. doi: 10.1186/1471-2350-14-41 (PMC3626829; doi:10.1186/1471-2350-14-41)
Supplement: Additional file 1: Table S1 — Auxological parameters (at birth and at age of evaluation) of probands 1–4 compared with those characteristic of CdLS patients. [file 1471-2350-14-41-S1.xls]

## Sheet: Foglio2
	Table S1. Auxological parameters (at birth and at age of evaluation) of probands 1-4 compared with those characteristic of CdLS patients.
		1		2		3		4		CdLS Average Values
		Birth (39th gw)	9y10m	Birth (35th gw)	12y	Birth (33th gw)	12y6m	Birth (34th gw)	10y6m	Birth	Adulthood
	Weight	2830g 10th-25thcent \-1.11SD	27kg 10thcent\-1.28SD	1810g 3rd-10thcent\-1,7SD	21kg <3rdcent\<-4SD	2100g 50th-75thcent\+0,25SD	29kg <3rdcent-2,5SD	1930g 25th-50thcent\-0,5SD	35kg 50th-75thcent\+0,10SD	2,28kg (♂) 3rd-10thcent\-1,75SD 2,27kg (♀) 3rd-10thcent\-1,75SD	47,6kg (♂) <3rdcent\<-4SD 30,5kg (♀) <3rdcent\<-4SD
	Lenght /Height	47.5cm 10thcent\-1,28SD	126cm 3rdcent\-1.88SD	39cm <3rdcent\-4SD	127cm <3rdcent\-3,5SD	40cm 3rd-10thcent\-1,5SD	131cm <3rdcent\-4SD	43cm 10th-25thcent\-0,75SD	140cm 25th-50thcent\-0,10SD	46cm (♂) 3rd-10thcent\-1,5SD 45cm (♀) 3rdcent\-1,88SD	156cm (♂) <3rdcent\-2,9SD 131cm (♀) <3rdcent\<-4SD
	OFC	32.5cm 3rd-10thcent\-1.5SD	49.5cm 3rdcent\-1.88 SD	29,4cm 3rd-10thcent\-1,5SD	-	-	51cm <3rdcent\-2SD	32cm 50th-75thcent\+0,10SD	52cm 3rd-10thcent\-1,5SD	31,26cm (♂) <3rdcent\-2SD 30,45cm (♀) <3rdcent\-2,5SD	49,27cm (♂) <3rdcent\ <-4SD 49,26cm (♀) <3rdcent\<-4SD
