# Supplementary material for: Genomic imbalances in patients with a clinical presentation in the spectrum of Cornelia de Lange syndrome
Source: BMC Med Genet. 2013 Apr 3;14:41. doi: 10.1186/1471-2350-14-41 (PMC3626829; doi:10.1186/1471-2350-14-41)
Supplement: Additional file 2: Table S2 — CdLS diagnostic criteria applied to the described patients. [file 1471-2350-14-41-S2.xlsx]

## Sheet: Foglio1
Table S2. CdLS diagnostic criteria applied to the described patients.
Criteria Pt	1	2	3	4
Facies
Synophrys	+	+	+	+
Other criteria	+++	+++	+++	++
Growth/development/behaviour	+++	+++	++	++
Other systems	+	+	+	+
Diagnosis	+	+	+	+/-
