# Supplementary material for: Genomic imbalances in patients with a clinical presentation in the spectrum of Cornelia de Lange syndrome
Source: BMC Med Genet. 2013 Apr 3;14:41. doi: 10.1186/1471-2350-14-41 (PMC3626829; doi:10.1186/1471-2350-14-41)
Supplement: Additional file 4: Table S3 — Clinical signs of proband 1 compared with those characteristic of CdLS patients and patients carrying an overlapping 20q deletion. [file 1471-2350-14-41-S4.xls]

## Sheet: Foglio1
Table S3 Clinical signs of t patient 1 as compared to those characteristic of CdLS patients and described patients carriers of an overlapping 20q deletion.
CLINICAL FEATURES		PATIENT 1	PATIENT CALLIER et al. 2006	PATIENT IQBAL et al. 2007	PATIENT HIRAKI et al. 2011
		9yo, female	4yo, female	2yo, male	18m, male
CRANIOFACIAL		brachycephaly sparse hair synophrys/arched eyebrows* long curved eyelashes* down-slanting palpebral fissures small ears depressed nasal bridge* high arched palate* long columella thin lips, down turned corners*	triangular face sparse hair large forehead hypertelorism down-slanting palpebral fissures low-set ears anteverted/hypoplastic alae nasi* long columella well-defined short philtrum thin lips, down turned corners* microretrognathia	triangular face large forehead hypertelorism protruding ears depressed nasal bridge* anteverted/hypoplastic alae nasi* long philtrum* thin lips, down turned corners*	triangular face wide eyebrows hypertelorism down-slanting palpebral fissures low-set ears (depressed nasal bridge)* anteverted/hypoplastic alae nasi* long columella well-defined short philtrum (?) thin lips, down turned corners* microretrognathia cleft palate*
GROWTH (last assessment)	Weight	10th cent -1.28SD	2SD-*	<3rd cent*	2,3SD-*
	Height	3rd cent* -1.88SD	2,5SD-*	<3rd cent*	2,7SD-*
	OFC	1,88SD-	0,5SD+	<3rd cent*	1,6SD-
MUSCOLOSKELETAL		thenar/hypothenar hypoplasia	clinodactily of the 5th finger* low-implanted large toes	talipes (equinovarus)	clinodactily of the 5th finger* arthrogryposis preaxial right polidactily abnormal palmar crease* talipes (valgus)
DEVELOPMENT		MR/psychomotor delay*	MR/psychomotor delay*	MR/psychomotor delay*	MR/psychomotor delay*
GASTROENT.	GASTROENTEROLOGICAL	early feeding difficulties* bilateral inguinal hernia	feeding difficulties* severe GER*	feeding difficulties* severe GER* bilateral inguinal hernia	feeding difficulties* severe GER* hiatus hernia
BEHAVIOUR		temper tantrums hyperactivity* self-injurious behavior*	stereotyped movements self-injurious behavior*	stereotyped movements	not yet assessable
NEUROSENSORY		/		hearing loss* eye anomalies*	hearing loss* eye anomalies*
NEUROLOGICAL		/	hypertonia cortical atrophy	hypertonia cortical atrophy/hypomyelination	cortical atrophy
OTHER		congenital heart defect* generalized hirsutism* colon juvenile polyps	mild strabismus	hypospadias*	congenital heart defect*
/=assessed and not present
*CdLS diagnostic criteria overlapping features
